# Supplementary material for: How to Keep the Balance between Red and Processed Meat Intake and Physical Activity Regarding Mortality: A Dose-Response Meta-Analysis
Source: Nutrients. 2023 Jul 29;15(15):3373. doi: 10.3390/nu15153373 (PMC10421417; doi:10.3390/nu15153373)
Supplement: Supplementary file 1 [file nutrients-15-03373-s001.zip]

Archive with 1 entries (1 files):
- Supplementary Materials .pdf
